# Supplementary material for: Levels of miR-126 and miR-218 are elevated in ductal carcinoma in situ (DCIS) and inhibit malignant potential of DCIS derived cells
Source: Oncotarget. 2018 May 4;9(34):23543–53. doi: 10.18632/oncotarget.25261 (PMC5955110; doi:10.18632/oncotarget.25261)
Supplement: Supplementary file 2 [file oncotarget-09-23543-s002.xlsx]

## Sheet: mRNACorrelationsOfmiR218and126.
miRNA	Negatively Correlated Genes	Positively Correlated Genes
miR-218	NCBP1, BUB1B, CDC7, PDCD10, GRAMD1A, LHX2, ZDHHC12, RTN4R, ESPL1, MANF, DRAP1, ABCD1, DIAPH3, CXCL11, DEPDC1B, LMTK2, ORM2, FKBPL, POP1, POP7, TOP2A, YBX2, HSD17B10, ATP6V1F, PMM2, STIP1, IFIT3, XPO6, SOX11, CCT5, TTK, PAICS, ISG15, CYP27B1, TIMM10, HMMR, XPOT, KCNK12, GTF2IRD1, GARS, DNAJC9, COL22A1, SBSN, ATAD2, SLC35B1, EMC9, EMC8, PAK1IP1, HES6, POLQ, RCAN3, AGMAT, FOXM1, CDC123, DONSON, CLEC…	GCOM1, CPE, PCSK5, CTDSP1, MFAP4, TAT, LHX6, SPTLC2, NACA, SCN4B, PLSCR4, ARHGEF10, SFRP2, NPR2, CTNNAL1, ARHGEF15, SFRP1, ABLIM1, CYP4X1, CXCL14, COL15A1, HNRNPDL, SNAP23, DUSP6, CCND2, STARD8, ANGPTL2, CSRP1, ACTA2, TNFSF12, LGR6, EVL, EMCN, DIRAS3, CDKN1C, NOVA1, ITGA3, ANO1, PRG4, SETBP1, CHL1, EDNRB, CD99L2, DPYSL3, PPP1R1A, APOD, RPL7A, TTC3, SOX10, BACH2, JAM3, SOX17, CCL28, H3F3B, JAK1, C…
miR-126	FLVCR2, NCBP1, BUB1B, PLK1, PLK4, PKMYT1, SCO2, SLC25A19, MICB, COL11A1, BYSL, OAS1, OAS2, USP37, SLC38A5, BARD1, HK3, CENPE, SPAG5, HRK, CXCL10, DEPDC1B, CDCA8, KRAS, CSMD2, PSRC1, LIN9, SNRPD1, SLC2A1, PRSS27, KPNA2, TREM1, NTHL1, TROAP, RNF213, MMP11, ZWINT, NOP2, GTF3C3, FEN1, TIMM8A, IFIT2, IFIT1, CCT5, TTK, PAICS, hsa-miR-425, NLN, BUB1, PHKA1, BLM, GARS, PBK, LMNB2, RPS6KA4, LRR1, PAK2, hs…	TUSC5, PCK1, ADD1, FXYD1, GCOM1, PCCA, CD34, PDGFRA, CD36, HBB, RPS4X, MFAP4, CLEC14A, RAPGEF3, FBLN1, USP22, CAV1, DCN, PECAM1, NEDD4L, LHX6, hsa-miR-488, GRK5, ADAMTS9, DHRS3, EIF3G, CLEC1A, MTMR9, CIRBP, SV2B, CDH5, CDH6, AQP7, LIPE, ARHGEF15, AQP1, KCNAB1, RAMP3, CTSG, LDB2, SLC25A20, LPL, RBP4, TSPAN7, RBP7, GYPC, ADCY4, COL15A1, CNN1, CX3CR1, TNMD, DUSP6, ALDH1L1, FBXL5, FABP4, PTN, NDRG2, …

## Sheet: miR-126 positive BP GO
Analysis Type:	PANTHER Overrepresentation Test (release 20160715)
Annotation Version and Release Date:	PANTHER version 11.1 Released 2016-10-24
Analyzed List:	Client Text Box Input (Homo sapiens)
Reference List:	Homo sapiens (all genes in database)
Bonferroni correction:	true
PANTHER GO-Slim Biological Process	Homo sapiens - REFLIST (20972)	Client Text Box Input (260)	Client Text Box Input (expected)	Client Text Box Input (over/under)	Client Text Box Input (fold Enrichment)	Client Text Box Input (P-value)
cell-cell adhesion (GO:0016337)	305	13	3.78	+	3.44	0.0332
response to external stimulus (GO:0009605)	311	13	3.86	+	3.37	0.04
cell adhesion (GO:0007155)	481	19	5.96	+	3.19	0.00283
biological adhesion (GO:0022610)	481	19	5.96	+	3.19	0.00283
mesoderm development (GO:0007498)	447	17	5.54	+	3.07	0.013
system development (GO:0048731)	1065	32	13.2	+	2.42	0.000988
developmental process (GO:0032502)	1938	55	24.03	+	2.29	1.28e-06
Unclassified (UNCLASSIFIED)	8633	66	107.03	-	0.62	0

## Sheet: miR-218 positive BP GO
Analysis Type:	PANTHER Overrepresentation Test (release 20160715)
Annotation Version and Release Date:	PANTHER version 11.1 Released 2016-10-24
Analyzed List:	Client Text Box Input (Homo sapiens)
Reference List:	Homo sapiens (all genes in database)
Bonferroni correction:	true
PANTHER GO-Slim Biological Process	Homo sapiens - REFLIST (20972)	Client Text Box Input (802)	Client Text Box Input (expected)	Client Text Box Input (over/under)	Client Text Box Input (fold Enrichment)	Client Text Box Input (P-value)
cell-cell adhesion (GO:0016337)	305	29	11.66	+	2.49	0.00273
cellular component morphogenesis (GO:0032989)	545	48	20.84	+	2.3	3.77e-05
cell adhesion (GO:0007155)	481	41	18.39	+	2.23	0.000668
biological adhesion (GO:0022610)	481	41	18.39	+	2.23	0.000668
cellular component movement (GO:0006928)	413	35	15.79	+	2.22	0.00397
ectoderm development (GO:0007398)	405	34	15.49	+	2.2	0.00629
nervous system development (GO:0007399)	668	54	25.55	+	2.11	9.07e-05
system development (GO:0048731)	1065	82	40.73	+	2.01	6.66e-07
mesoderm development (GO:0007498)	447	34	17.09	+	1.99	0.0405
developmental process (GO:0032502)	1938	143	74.11	+	1.93	7.14e-12
signal transduction (GO:0007165)	2390	135	91.4	+	1.48	0.000715
cell communication (GO:0007154)	2674	145	102.26	+	1.42	0.00246
cellular process (GO:0009987)	8199	398	313.54	+	1.27	2.3e-07
Unclassified (UNCLASSIFIED)	8633	235	330.14	-	0.71	0

## Sheet: miR-218 negative BP GO
Analysis Type:	PANTHER Overrepresentation Test (release 20160715)
Annotation Version and Release Date:	PANTHER version 11.1 Released 2016-10-24
Analyzed List:	Client Text Box Input (Homo sapiens)
Reference List:	Homo sapiens (all genes in database)
Bonferroni correction:	true
PANTHER GO-Slim Biological Process	Homo sapiens - REFLIST (20972)	Client Text Box Input (493)	Client Text Box Input (expected)	Client Text Box Input (over/under)	Client Text Box Input (fold Enrichment)	Client Text Box Input (P-value)
chromatin assembly (GO:0031497)	30	9	0.71	+	12.76	1.43e-05
glycolysis (GO:0006096)	34	6	0.8	+	7.51	0.0432
DNA replication (GO:0006260)	155	25	3.64	+	6.86	3.28e-11
DNA metabolic process (GO:0006259)	373	47	8.77	+	5.36	8.06e-18
chromosome segregation (GO:0007059)	123	15	2.89	+	5.19	8.93e-05
chromatin organization (GO:0006325)	263	32	6.18	+	5.18	2.46e-11
DNA repair (GO:0006281)	172	19	4.04	+	4.7	1.18e-05
nuclear transport (GO:0051169)	107	11	2.52	+	4.37	0.0147
regulation of cell cycle (GO:0051726)	109	11	2.56	+	4.29	0.0172
protein targeting (GO:0006605)	158	13	3.71	+	3.5	0.03
protein localization (GO:0008104)	241	18	5.67	+	3.18	0.00574
organelle organization (GO:0006996)	752	56	17.68	+	3.17	1.55e-11
mitosis (GO:0007067)	372	26	8.74	+	2.97	0.000316
cell cycle (GO:0007049)	901	55	21.18	+	2.6	4.76e-08
cellular component biogenesis (GO:0044085)	493	26	11.59	+	2.24	0.0357
cellular component organization or biogenesis (GO:0071840)	1724	84	40.53	+	2.07	4.53e-08
catabolic process (GO:0009056)	789	38	18.55	+	2.05	0.00798
cellular component organization (GO:0016043)	1584	76	37.24	+	2.04	7.54e-07
nitrogen compound metabolic process (GO:0006807)	2018	96	47.44	+	2.02	6.18e-09
nucleobase-containing compound metabolic process (GO:0006139)	3160	150	74.28	+	2.02	1.34e-15
phosphate-containing compound metabolic process (GO:0006796)	1246	52	29.29	+	1.78	0.0131
primary metabolic process (GO:0044238)	5773	216	135.71	+	1.59	1.77e-12
metabolic process (GO:0008152)	6817	245	160.25	+	1.53	5.18e-13
cellular process (GO:0009987)	8199	260	192.74	+	1.35	1.46e-07
Unclassified (UNCLASSIFIED)	8633	146	202.94	-	0.72	0
developmental process (GO:0032502)	1938	23	45.56	-	0.5	0.0233
system process (GO:0003008)	1366	14	32.11	-	0.44	0.0462
single-multicellular organism process (GO:0044707)	1840	18	43.25	-	0.42	0.00142
multicellular organismal process (GO:0032501)	1856	18	43.63	-	0.41	0.00111

## Sheet: miR-126 negative BP GO
Analysis Type:	PANTHER Overrepresentation Test (release 20160715)
Annotation Version and Release Date:	GO Ontology database Released 2016-09-24
Analyzed List:	Client Text Box Input (Homo sapiens)
Reference List:	Homo sapiens (all genes in database)
Bonferroni correction:	true
GO biological process complete	Homo sapiens - REFLIST (20972)	Client Text Box Input (109)	Client Text Box Input (expected)	Client Text Box Input (over/under)	Client Text Box Input (fold Enrichment)	Client Text Box Input (P-value)
spindle assembly checkpoint (GO:0071173)	20	6	0.1	+	57.72	1.16e-05
mitotic spindle assembly checkpoint (GO:0007094)	19	5	0.1	+	50.63	0.000547
negative regulation of mitotic sister chromatid separation (GO:2000816)	21	5	0.11	+	45.81	0.000895
mitotic spindle checkpoint (GO:0071174)	21	5	0.11	+	45.81	0.000895
negative regulation of mitotic metaphase/anaphase transition (GO:0045841)	21	5	0.11	+	45.81	0.000895
spindle checkpoint (GO:0031577)	26	6	0.14	+	44.4	5.47e-05
negative regulation of metaphase/anaphase transition of cell cycle (GO:1902100)	22	5	0.11	+	43.73	0.00112
negative regulation of mitotic sister chromatid segregation (GO:0033048)	23	5	0.12	+	41.83	0.0014
negative regulation of sister chromatid segregation (GO:0033046)	25	5	0.13	+	38.48	0.0021
negative regulation of chromosome segregation (GO:0051985)	26	5	0.14	+	37	0.00255
negative regulation of mitotic nuclear division (GO:0045839)	32	6	0.17	+	36.08	0.000185
negative regulation of nuclear division (GO:0051784)	44	6	0.23	+	26.24	0.00119
regulation of mitotic metaphase/anaphase transition (GO:0030071)	47	6	0.24	+	24.56	0.00175
regulation of metaphase/anaphase transition of cell cycle (GO:1902099)	48	6	0.25	+	24.05	0.00197
regulation of mitotic sister chromatid separation (GO:0010965)	49	6	0.25	+	23.56	0.00222
regulation of mitotic sister chromatid segregation (GO:0033047)	55	6	0.29	+	20.99	0.00434
protein localization to chromosome (GO:0034502)	47	5	0.24	+	20.47	0.0451
mitotic prometaphase (GO:0000236)	99	10	0.51	+	19.43	1.27e-06
regulation of chromosome segregation (GO:0051983)	81	8	0.42	+	19	0.00011
regulation of sister chromatid segregation (GO:0033045)	63	6	0.33	+	18.32	0.00947
sister chromatid cohesion (GO:0007062)	114	10	0.59	+	16.88	4.88e-06
sister chromatid segregation (GO:0000819)	180	13	0.94	+	13.9	1.24e-07
mitotic sister chromatid segregation (GO:0000070)	100	7	0.52	+	13.47	0.00906
anaphase (GO:0051322)	154	10	0.8	+	12.49	8.32e-05
mitotic anaphase (GO:0000090)	154	10	0.8	+	12.49	8.32e-05
M phase (GO:0000279)	173	10	0.9	+	11.12	0.000246
mitotic M phase (GO:0000087)	173	10	0.9	+	11.12	0.000246
regulation of mitotic nuclear division (GO:0007088)	139	8	0.72	+	11.07	0.00648
DNA biosynthetic process (GO:0071897)	127	7	0.66	+	10.6	0.043
nuclear chromosome segregation (GO:0098813)	241	13	1.25	+	10.38	4.23e-06
cell cycle checkpoint (GO:0000075)	202	10	1.05	+	9.52	0.00102
regulation of nuclear division (GO:0051783)	163	8	0.85	+	9.44	0.0209
chromosome segregation (GO:0007059)	287	14	1.49	+	9.39	3.18e-06
mitotic cell cycle phase (GO:0098763)	211	10	1.1	+	9.12	0.00152
cell cycle phase (GO:0022403)	211	10	1.1	+	9.12	0.00152
biological phase (GO:0044848)	215	10	1.12	+	8.95	0.0018
mitotic nuclear division (GO:0007067)	371	17	1.93	+	8.82	9.39e-08
negative regulation of mitotic cell cycle (GO:0045930)	215	9	1.12	+	8.05	0.0176
nuclear division (GO:0000280)	493	18	2.56	+	7.02	8.62e-07
organelle fission (GO:0048285)	522	18	2.71	+	6.63	2.14e-06
chromosome organization (GO:0051276)	541	18	2.81	+	6.4	3.76e-06
cell division (GO:0051301)	481	16	2.5	+	6.4	3.84e-05
regulation of mitotic cell cycle phase transition (GO:1901990)	308	10	1.6	+	6.25	0.044
mitotic cell cycle (GO:0000278)	788	24	4.1	+	5.86	1.91e-08
mitotic cell cycle process (GO:1903047)	760	23	3.95	+	5.82	6.7e-08
regulation of mitotic cell cycle (GO:0007346)	491	13	2.55	+	5.09	0.0151
regulation of cell cycle process (GO:0010564)	573	15	2.98	+	5.04	0.00263
cell cycle process (GO:0022402)	1108	29	5.76	+	5.04	2.66e-09
cell cycle (GO:0007049)	1344	31	6.99	+	4.44	8.99e-09
DNA metabolic process (GO:0006259)	788	17	4.1	+	4.15	0.0059
regulation of cell cycle (GO:0051726)	967	19	5.03	+	3.78	0.00493
interspecies interaction between organisms (GO:0044419)	872	17	4.53	+	3.75	0.0231
symbiosis, encompassing mutualism through parasitism (GO:0044403)	872	17	4.53	+	3.75	0.0231
organelle organization (GO:0006996)	2885	34	14.99	+	2.27	0.019
cellular component organization or biogenesis (GO:0071840)	5481	55	28.49	+	1.93	0.000428
cellular component organization (GO:0016043)	5318	51	27.64	+	1.85	0.00914
primary metabolic process (GO:0044238)	8722	69	45.33	+	1.52	0.0333
organic substance metabolic process (GO:0071704)	9173	72	47.68	+	1.51	0.0184
metabolic process (GO:0008152)	9573	74	49.75	+	1.49	0.0192
single-organism process (GO:0044699)	12433	89	64.62	+	1.38	0.00422
biological_process (GO:0008150)	17008	105	88.4	+	1.19	0.0195
Unclassified (UNCLASSIFIED)	3964	4	20.6	-	< 0.2	0

## Sheet: miR-126 cell adhesion
Gene Symbol	Panther Family	Panther Protein class
PCDH18	PROTOCADHERIN-18 (PTHR24028:SF147)	cadherin(PC00069)
C7	COMPLEMENT COMPONENT C7 (PTHR19325:SF403)
PCOLCE2	PROCOLLAGEN C-ENDOPEPTIDASE ENHANCER 2 (PTHR10127:SF759)	apolipoprotein(PC00219);cell adhesion molecule(PC00052);enzyme modulator(PC00069);extracellular matrix protein(PC00095);membrane-bound signaling molecule(PC00102);metalloprotease(PC00207);oxidase(PC00152);serine protease(PC00121);transporter(PC00190)
P3H2	PROLYL 3-HYDROXYLASE 2 (PTHR14049:SF17)	extracellular matrix glycoprotein(PC00102)
ARAP3	ARF-GAP WITH RHO-GAP DOMAIN, ANK REPEAT AND PH DOMAIN-CONTAINING PROTEIN 3 (PTHR23180:SF330)	G-protein modulator(PC00095);nucleic acid binding(PC00022)
C6	COMPLEMENT COMPONENT C6 (PTHR19325:SF407)
FBLN1	FIBULIN-1 (PTHR24044:SF366)
CD36	PLATELET GLYCOPROTEIN 4 (PTHR11923:SF87)	receptor(PC00197)
MFAP4	MICROFIBRIL-ASSOCIATED GLYCOPROTEIN 4 (PTHR19143:SF298)	signaling molecule(PC00207)
COL4A2	COLLAGEN ALPHA-2(IV) CHAIN (PTHR24023:SF657)
CD93	COMPLEMENT COMPONENT C1Q RECEPTOR (PTHR24044:SF375)
COL15A1	COLLAGEN ALPHA-1(XV) CHAIN (PTHR24023:SF706)
DIRAS3	GTP-BINDING PROTEIN DI-RAS3 (PTHR24070:SF290)	small GTPase(PC00095)
CD34	HEMATOPOIETIC PROGENITOR CELL ANTIGEN CD34 (PTHR16677:SF2)
RASD1	DEXAMETHASONE-INDUCED RAS-RELATED PROTEIN 1 (PTHR24070:SF366)	small GTPase(PC00095)
LAMA3	LAMININ SUBUNIT ALPHA-3 (PTHR10574:SF345)	extracellular matrix linker protein(PC00102);receptor(PC00101)
ICAM2	INTERCELLULAR ADHESION MOLECULE 2 (PTHR13771:SF13)	immunoglobulin superfamily cell adhesion molecule(PC00069);signaling molecule(PC00125)
DLK2	PROTEIN DELTA HOMOLOG 2 (PTHR24044:SF362)
GYPC	GLYCOPHORIN-C (PTHR23277:SF78)

## Sheet: miR-218 cell adhesion
Gene Symbol	Panther Family	Panther Protein class
SCARB2	LYSOSOME MEMBRANE PROTEIN 2 (PTHR11923:SF85)	receptor(PC00197)
FBLN2	FIBULIN-2 (PTHR24044:SF404)
NLGN4X	NEUROLIGIN-4, X-LINKED (PTHR11559:SF309)	esterase(PC00121);lipase(PC00097)
ITGA3	INTEGRIN ALPHA-3 (PTHR23220:SF103)
PCDHB4	PROTOCADHERIN BETA-4 (PTHR24028:SF176)	cadherin(PC00069)
SRPX	SUSHI REPEAT-CONTAINING PROTEIN SRPX (PTHR19325:SF457)
COL4A6	COLLAGEN ALPHA-6(IV) CHAIN (PTHR24023:SF629)
LAMC3	LAMININ SUBUNIT GAMMA-3 (PTHR10574:SF320)	extracellular matrix linker protein(PC00102);receptor(PC00101)
PCDH18	PROTOCADHERIN-18 (PTHR24028:SF147)	cadherin(PC00069)
JAG1	PROTEIN JAGGED-1 (PTHR24044:SF391)
CCDC80	COILED-COIL DOMAIN-CONTAINING PROTEIN 80 (PTHR19325:SF434)
FCGBP	IGGFC-BINDING PROTEIN (PTHR11339:SF330)	cell adhesion molecule(PC00069);extracellular matrix glycoprotein(PC00102)
ITGBL1	INTEGRIN BETA-LIKE PROTEIN 1 (PTHR10082:SF43)	cell adhesion molecule(PC00069);extracellular matrix glycoprotein(PC00102);receptor(PC00100)
C7	COMPLEMENT COMPONENT C7 (PTHR19325:SF403)
DLL1	DELTA-LIKE PROTEIN 1 (PTHR24044:SF383)
LAMB3	LAMININ SUBUNIT BETA-3 (PTHR10574:SF321)	extracellular matrix linker protein(PC00102);receptor(PC00101)
P3H2	PROLYL 3-HYDROXYLASE 2 (PTHR14049:SF17)	extracellular matrix glycoprotein(PC00102)
CUBN	CUBILIN (PTHR10127:SF767)	apolipoprotein(PC00219);cell adhesion molecule(PC00052);enzyme modulator(PC00069);extracellular matrix protein(PC00095);membrane-bound signaling molecule(PC00102);metalloprotease(PC00207);oxidase(PC00152);serine protease(PC00121);transporter(PC00190)
ARAP3	ARF-GAP WITH RHO-GAP DOMAIN, ANK REPEAT AND PH DOMAIN-CONTAINING PROTEIN 3 (PTHR23180:SF330)	G-protein modulator(PC00095);nucleic acid binding(PC00022)
C6	COMPLEMENT COMPONENT C6 (PTHR19325:SF407)
CTNNAL1	ALPHA-CATULIN (PTHR18914:SF35)	cell adhesion molecule(PC00069);non-motor actin binding protein(PC00085)
HSPG2	BASEMENT MEMBRANE-SPECIFIC HEPARAN SULFATE PROTEOGLYCAN CORE PROTEIN (PTHR10574:SF343)	extracellular matrix linker protein(PC00102);receptor(PC00101)
FBLN1	FIBULIN-1 (PTHR24044:SF366)
CD36	PLATELET GLYCOPROTEIN 4 (PTHR11923:SF87)	receptor(PC00197)
SUSD6	SUSHI DOMAIN-CONTAINING PROTEIN 6 (PTHR19325:SF458)
MFAP4	MICROFIBRIL-ASSOCIATED GLYCOPROTEIN 4 (PTHR19143:SF298)	signaling molecule(PC00207)
LAMB1	LAMININ SUBUNIT BETA-1 (PTHR10574:SF330)	extracellular matrix linker protein(PC00102);receptor(PC00101)
COL17A1	COLLAGEN ALPHA-1(XVII) CHAIN (PTHR24023:SF610)
CD93	COMPLEMENT COMPONENT C1Q RECEPTOR (PTHR24044:SF375)
COL15A1	COLLAGEN ALPHA-1(XV) CHAIN (PTHR24023:SF706)
DIRAS3	GTP-BINDING PROTEIN DI-RAS3 (PTHR24070:SF290)	small GTPase(PC00095)
CD34	HEMATOPOIETIC PROGENITOR CELL ANTIGEN CD34 (PTHR16677:SF2)
COL6A2	COLLAGEN ALPHA-2(VI) CHAIN (PTHR24023:SF835)
LAMA2	LAMININ SUBUNIT ALPHA-2 (PTHR10574:SF344)	extracellular matrix linker protein(PC00102);receptor(PC00101)
GEM	GTP-BINDING PROTEIN GEM (PTHR24070:SF312)	small GTPase(PC00095)
LAMA3	LAMININ SUBUNIT ALPHA-3 (PTHR10574:SF345)	extracellular matrix linker protein(PC00102);receptor(PC00101)
ICAM2	INTERCELLULAR ADHESION MOLECULE 2 (PTHR13771:SF13)	immunoglobulin superfamily cell adhesion molecule(PC00069);signaling molecule(PC00125)
DLK2	PROTEIN DELTA HOMOLOG 2 (PTHR24044:SF362)
TNS2	TENSIN-2 (PTHR12305:SF77)	protein phosphatase(PC00121)
GYPC	GLYCOPHORIN-C (PTHR23277:SF78)
ANGPTL2	ANGIOPOIETIN-RELATED PROTEIN 2 (PTHR19143:SF317)	signaling molecule(PC00207)

## Sheet: miR-218 adhesion Pathways
Pathway ID	Mapped ID	Pathway Name
P00057	HUMAN|HGNC=14268|UniProtKB=Q9HCL0,HUMAN|HGNC=2512|UniProtKB=Q9UBT7,HUMAN|HGNC=8689|UniProtKB=Q9Y5E5	Wnt signaling pathway
P00045	HUMAN|HGNC=6188|UniProtKB=P78504,HUMAN|HGNC=2908|UniProtKB=O00548	Notch signaling pathway
P00005	HUMAN|HGNC=6188|UniProtKB=P78504,HUMAN|HGNC=2908|UniProtKB=O00548	Angiogenesis
P00034	HUMAN|HGNC=6139|UniProtKB=P26006,HUMAN|HGNC=6164|UniProtKB=O95965,HUMAN|HGNC=6494|UniProtKB=Q9Y6N6,HUMAN|HGNC=2212|UniProtKB=P12110,HUMAN|HGNC=2194|UniProtKB=Q9UMD9,HUMAN|HGNC=2208|UniProtKB=Q14031,HUMAN|HGNC=6490|UniProtKB=Q13751,HUMAN|HGNC=2192|UniProtKB=P39059,HUMAN|HGNC=6482|UniProtKB=P24043,HUMAN|HGNC=5273|UniProtKB=P98160,HUMAN|HGNC=6483|UniProtKB=Q16787,HUMAN|HGNC=6486|UniProtKB=P07942	Integrin signalling pathway
P00012	HUMAN|HGNC=14268|UniProtKB=Q9HCL0,HUMAN|HGNC=8689|UniProtKB=Q9Y5E5	Cadherin signaling pathway
P00031	HUMAN|HGNC=2212|UniProtKB=P12110	Inflammation mediated by chemokine and cytokine signaling pathway

## Sheet: miR126mitoticSpindleCheckpoint
Gene Symbol	Panther Family	Panther Protein class
TTK	DUAL SPECIFICITY PROTEIN KINASE TTK (PTHR22974:SF25)	non-receptor serine/threonine protein kinase(PC00220)
CENPF	CENTROMERE PROTEIN F (PTHR18874:SF11)
PLK1	SERINE/THREONINE-PROTEIN KINASE PLK1 (PTHR24345:SF67)
BUB1	MITOTIC CHECKPOINT SERINE/THREONINE-PROTEIN KINASE BUB1 (PTHR14030:SF10)
BUB1B	MITOTIC CHECKPOINT SERINE/THREONINE-PROTEIN KINASE BUB1 BETA (PTHR14030:SF13)
